# Supplementary material for: Pregnenolone 16-Alpha Carbonitrile, an Agonist of Rodent Pregnane X Receptor, Regulates Testosterone Biosynthesis in Rodent Leydig Cells
Source: J Xenobiot. 2024 Sep 16;14(3):1256–67. doi: 10.3390/jox14030071 (PMC11417858; doi:10.3390/jox14030071)
Supplement: Supplementary file 1 [file jox-14-00071-s001.zip]

Archive with 1 entries (1 files):
- jox-3141725-supplementary.pdf
